# Supplementary material for: Modulation of Lysosomal Cl− Mediates Migration and Apoptosis through the TRPML1 as a Lysosomal Cl− Sensor
Source: Cells. 2023 Jul 12;12(14):1835. doi: 10.3390/cells12141835 (PMC10378694; doi:10.3390/cells12141835)
Supplement: Supplementary file 1 [file cells-12-01835-s001.zip]

Archive with 1 entries (1 files):
- cells-2434877-supplementary.pdf
